# Supplementary material for: Regulatory Potential of bHLH-Type Transcription Factors on the Road to Rubber Biosynthesis in Hevea brasiliensis
Source: Plants (Basel). 2020 May 26;9(6):674. doi: 10.3390/plants9060674 (PMC7355734; doi:10.3390/plants9060674)
Supplement: Supplementary file 1 [file plants-09-00674-s001.zip]

Archive with 2 entries (2 files):
- Supplementary_data/Supplementary_Figures.pdf
- Supplementary_data/Supplementary_Tables.xlsx
